# Supplementary material for: An evaluation of the cost of human papilloma virus (HPV) vaccine delivery in Zambia
Source: BMC Infect Dis. 2024 Apr 2;24:369. doi: 10.1186/s12879-024-09222-2 (PMC10986043; doi:10.1186/s12879-024-09222-2)
Supplement: Supplementary file 1 — Supplementary Material 1 [file 12879_2024_9222_MOESM1_ESM.xlsx]

## Sheet: Background
UNIVERSITY OF ZAMBIA
COSTING HPV IMPLEMENTATION
DATA COLLECTION QUESTIONNAIRE
1.0 Introduction
In 2019, the Government introduced HPV vaccination for girls aged 10-12 years across the country.
The HPV vaccination takes place during the twice-a-year Child Health Week, along with other child health outreach interventions.
This survey collects data related to the costs associated with activities involved in HPV vaccination, before during the after the CHW.
Data is collected at national, provincial and district levels. This survey will cover the period 2019.
To fill out this questionnaire, interviews will be held with staff at all the three leveks who are involved in HPV planning and implementation.
The survey team will also request for documents such as District Action Plans, District HPV Microplans, DHO budgets, HPV activity reports, etc.
1.1 Consent
We are conducting this survey on behalf of the Ministry of Health and the University of Zambia, to better understand the resources and costs associated with providing HPV vaccination in the country.
Your District was randomly selected to participate in this study. We will be asking you questions about the organization, expenditure, inputs, and outputs related to the implementation of HPV vaccination programme in your district. No personal identifying information will be collected. Information about your District will be compiled in a dataset that may be made publically available and provided…
The data collected may be used by the Ministry of Health or other supporting organizations for planning service improvement in your District.
If there are questions for which someone else is the most appropriate person to provide the information, please refer us to that person to complete this survey.
You may refuse to answer any question or choose to stop the interview at any time. However, we hope you will answer the questions, which will benefit the HPV services you provide and the nation.
Do you agree to proceed?
(SELECT ONE)
¨ 1=Yes [Sign or put a thumb print to indicate consent]: Signature or thumb print:______________________
¨ 0=No [END SURVEY] "Are you sure that you do not want to proceed? If you do not want to proceed, State 'No' and we will simply note that your District has declined"
1.2 Background information:
To begin with, we would like to collect some background information about your District and the HPV programme.
Province name:
District name:
What was the total catchment population of the District in 2019 (ONLY to be asked at district level):
What was the total TARGET population for HPV of the District in 2019 (ONLY to be asked at district level):
When did the District begin HPV vaccinations?
How many Public Health Facilities involved in HPV vaccinations are in the district?
How many HPV outreach posts are in the district?
How many public primary Schools are there in the District?
How many HPV outreach visits were conducted in the district in 2019 by each health facility on average during the vaccination exercise?	NOT PRACTICAL - at HF level we can ask how many viist they had and extrapolate
How many HPV outreach visits were conducted in the district in 2020?	NOT PRACTICAL
Total Number of girls vaccinated in June 2019?
Total number of girls vaccinated in June 2020 from first cohort?
Number of new girls vaccinated in June 2020?
DATA COLLECTOR NAME AND SIGN: DAY: MONTH: YEAR:
SUPERVISOR NAME AND SIGN: DAY: MONTH: YEAR:
Cold chain available
Cold chain required
Target for HPV - Total number of girls 14 Primary School
Target for HPV - Total number of girls 14 Secondary School
Target for HPV - Total number of girls 14 Out of School
# Primary schools
# Secondary school

## Sheet: Micro planning
INDICATE HOW MUCH THE DISTRICT SPENT ON PLANNING AND TRAINING HPV ACTIVITIES IN 2019
In this section, we are asking about costs incurred during micro planning and training events for HPV actiities in your district in 2019.
For personnel time, interview HPV Coordinator at each level to elicit reliable information on amount of time dedicated by each participant to HPV Planning activities. Indicate the list of participants, number of days staff worked on HPV planning January to June, and June to July 2019.
PLANNING	2019								2020
PROVINCIAL LEVEL
Category	Number of persons	Number of weeks spent on HPV activities	Number of days per week spent on HPV activities	Gross Salary plus standard benefits per month	Cost per month	Total for 2019 (Kwacha)			Number of persons	Number of weeks spent on HPV activities	Number of days per week spent on HPV activities		Unit Cost	Total (Kwacha)
PHO staff (break down as below and add)		16	2	20000	7272.73	29090.9
Provincial Health Director
Finance Officer
Principal Nursing Officer MCH
Provincial Planner
Information Officer
Partners?
MoGE staff
DISTRICT LEVEL
Category	Number of persons	Number of weeks spent on HPV activities	Number of days per week spent on HPV activities		Cost per month	Total for 2019 (Kwacha)			Number of persons	Number of weeks spent on HPV activities	Number of days per week spent on HPV activities		Unit cost	Total (Kwacha)
DHO staff (break down and add others)
District Health Director
Finance Officer
MCH Coordinator
District Planner
Information Officer
DEBS Staff
Partners?
Community volunteers
TRANSPORTATION COSTS	Number of persons	Days	Unit cost	Total (Kwacha)					Number of persons	Days	Unit cost	Total (Kwacha)
Per diem
Transport allowances
Other allowances
Fuel
OTHER DIRECT COSTS	Quantity	Unit cost	Total (Kwacha)						Quantity	Unit cost	Total (Kwacha)
Venue hall hire
Lodging
Meals
Refreshments
Conference supplies
Equipment hire
Printing Health cards and tally sheets and registers
Districbution costs for material

## Sheet: Personnel costs-GRZ
2	Staff Time for HPV
	Restrict to national level since district and province is covered earlier
	INTERVIEWER: List all health staff by position working in the District that spend time on HPV programme (planning, management, outreach, etc.).
	Cadre of staff (GRZ) (e.g. Director, MCH Coordinator, nurse, M%E Officer, Planner, Accountant, EHT, Lab Technician, driver,etc.	Number of staff	We are aware that activity levels fluctuate over time. In a typical week, how many days per week does [NAME] usually work on HPV programme activities?	Gross Salary plus standard benefits per month
1	District Director of Health
2	Medical Doctor
3	Medical Licenciate
4	Clinical Officer
5	Planner
6	M& E Officer
7	Accountant
8	Logisitician
9	EHT
10	Laboratory Technologist
11	Registered Nurse/Midwife
12	Enrolled Nurse/Midwife
13	Driver
14	Other staff (specify):_______________
15	Other staff (specify):_______________
16	Other staff (specify):_______________
	Time Allocations
	Of the HPV-related activities that [NAME] usually is involved in, how many days do you spend each of the following the activities over the course of six months?
	Type of Activity	District Director of Health	Medical Doctor	Medical Licenciate	Clinical Officer	Planner	M& E Officer	Accountant	Logisitician	EHT	Laboratory Technologist	Registered Nurse/Midwife	Enrolled Nurse/Midwife	Driver	Other staff (specify):_______________	Other staff (specify):_______________	Other staff (specify):_______________
	Undertake planning and budgeting for HPV
	Attend or conduct HPV-related training
	Participate in HPV related social mobilisation activities
	Conduct HPV supervision and technical support
	Administer HPV vaccines
	Distribution of vaccines to vaccination sites
	Train HPV vaccinators
	Perform data entry, record-keeping, reporting and all M&E tasks related to HPV.
	Evaluations, preparation of reports, assessments.
	Supportive supervision of HPV implementation
	Monitor vaccines in the cold chain or cold storage
	Maintain the cold chain
	Undertake HPV-related surveillance activities
	Perform other HPV-related activity. Specify (__________________)
	Perform other HPV-related activity. Specify (__________________)
	Total days spent on HPV

## Sheet: Training
TRAINING OF STAFF
We capture costs related to training of programme managers at provincial, district and community levels
PROVINCIAL LEVEL PLANNING FOR HPV IMPLEMENTATION
PERSONNEL (GOVT ONLY)
Category	Number of persons	Number of planning meetings conducted	Total days of planning for all planning meetings	Salary plus benefits per month	Total (Kwacha)	Notes
Facilitators
Resource Persons
Trainers
Participants
Support staff
Other
TRANSPORTATION COSTS	Number of persons	Days	Unit cost	Total (Kwacha)
Per diem
Transport allowances
Other allowances
OTHER DIRECT COSTS	Quantity	Unit cost	Total (Kwacha)
Venue hall hire
Lodging
Meals
Refreshments
Conference supplies
Equipment hire
Printing Health cards and tally sheets and registers
Other materials
DISTRICT LEVEL PLANNING FOR HPV IMPLEMENTATION
PERSONNEL (GOVT ONLY)
Category	Number of persons	Number of planning meetings conducted	Total days of planning for all planning meetings	Salary plus benefits per month	Total (Kwacha)	Notes
Facilitators
Resource Persons
Trainers
Participants
Support staff
Other
TRANSPORTATION COSTS	Number of persons	Days	Unit cost	Total (Kwacha)
Per diem
Transport allowances
Other allowances
OTHER DIRECT COSTS	Quantity	Unit cost	Total (Kwacha)
Venue hall hire
Lodging
Meals
Refreshments
Conference supplies
Equipment hire
Printing Health cards and tally sheets and registers
Other materials

## Sheet: Service Delivery
SERVICE DELIVERY
In this section we ask you about the costs associated with delivery of HPV vaccines to the target population in your district in 2019
Service delivery costs will involve the following costs during CHW: Personnel time of all participants involved in vaccination sessions, vaccines, supplies and transportation.
These data should be captured from plans, budgets and field reports, NOT memory. Where data not available it must be triangulated with other interviews.
The data must be collected for all sites and aggregated to the district total.
Target population and activity output data
Number of outreach sites in the district constructed in June 2019
Number of outreach sites in the district contsructed in June 2020
Number of outreach sessions per year:
How many days did each outreach activity last?
Average number of personnal involved in vaccinations per outreach visit
Average number of minutes a vaccinator takes to vaccinate one girl
Number of children vaccinated per site in 2019
Number of Girls given HPV 1 per site
Number of Girls given HPV 2 per site
Total number of Girls in Cohort 1 given HPV 1 in the District in 2019
Total number of Girls in Cohort 1 given HPV 2 in the District in 2019
Total number of Girls in Cohort 2 given HPV 1 in the District in 2019
Total number of Girls in Cohort 2 given HPV 2 in the District in 2019
Drop out rate HPV 1-HPV 2 in Cohort 1 in 2019
Drop out rate HPV 1-HPV 2 in Cohort 2 in 2019
PERSONNEL - GRZ Staff costs	Number of persons	Days spent vaccinating	Salary plus allowances per month	Allowance paid during vaccination	Allowance paid during vaccination
Cadres of MOH/GRZ staff involved in outreach for HPV vaccination	Number of persons	Days spent vaccinating	Gross salary plus benefits per month	DSA paid during outreach	Allowances paid during vaccination per day
List of Community Health Volunteers involved in outreach for HPV vaccination	Number of persons	Days spent vaccinating	DSA paid during outreach	Allowance paid during vaccination	Total (Kwacha)
TRANSPORTATION COSTS	Actual expenditure	Source of data: Records, interview.
Direct transportation costs
Per diem to vaccinators, project management and support staff
Fuel and lubricants
Vehicle maintenance and/or repair costs
Vehicle hire costs
Other costs related to vehicles
GRZ or Partner Vehicle used during HPV vaccination outreach
List Vehicle Number and Model	Purchase or replacement price	Year of Purchase	Proportion of time (in %) used for HPV vaccination outreach
OTHER DIRECT COSTS
Materials	Quantity	Unit Price	Total cost
Carriers
Ice parks
Tents and materials
Banners
Other costs related to outreach activity

## Sheet: Vaccine and supplies
VACCINES AND SUPPLIES
In this section, we would like to ask about the quantity of vaccines and related supplies that were used during the HPV vaccination campign in the year 2019.
Vaccines and supplies
Vaccine name	Doses per Vial	Vials Received in 2019	Doses Administered During Period	Unit Price	Total Cost	Number of girls vaccinated	Wastage rate assumed	Vaccine buffer stock assumed
Vaccine Storage
	Quantity of vaccines received	Date vaccines received	Date vaccines delivered for outreach vaccination
Vaccine Supplies
Type ot supplies	Quantity used	Unit cost	Total cost
Injections
Syringes
Safety boxes

## Sheet: Cold Chain Maintainance
6.0 COLD CHAIN MAINTENANCE AND UTILITIES
We would like to ask about expenses related to the cold chain which stores HPV vaccine in your district.
What type of cold chain do you use to store HPV vaccine?
What was the purchase price?
Which year was the cold chain installed?
What is the capacity in cubic litres of the Cold Chain at the District?
What proportion of th cold chain capacity is occupied by the HPV vaccine?
What was the total amount spent on fuel for the Cold Chain equipment the whole year 2019?
How much was spent on cold chain electricity units in 2019?	Total expenditure on electricity at the District?
What was the amount spent on maintenance of the Cold Chain equipment in 2019?
Which energy sources are used for the cold chain which is used to store HPV in the district?	1 = grid elecricity; 2= bottled gas; 3 = kerosene; 4 = solar energy; 999 = none
If cold chain uses elecricity, how much money did the District spend on electricity for the cold chain during the year 2019?	Number of hours
If cold chain uses kerosene, how much money did the District spend on kerosene for the cold chain during the year 2019?
Does the facility use a generator to supply energy to the cold chain?	Yes = 1, No =2
What type of fuel does the generator run on?	Diesel=1, Petrol = 2, Other = 3
If the cold chain used fuel for a Generator to power the Cold chain, how much did the District spend on fuel for the Generator in 2019?

## Sheet: Equipment
Key immunisation Equipment and Furniture
Type of equipment and furniture	Brand name	Make	Quantity	Year of purchase	% Used for HPV	Replacement Price
Cold Room (specify capacity)
Ice-lined Refrigerator
Solar refrigerator
Other refrigerator (specify___________)
Cold Box (specify capacity________)
Cold Box (specify capacity________)
Vaccine carrier (specify capacity _____)
Vaccine carrier (specify capacity _____)
Ice Packs
Dial thermometer
Other thermometer (specify___________)
Generator
Voltage regulator
Air conditioner
Electric autoclave
Non-electric autoclave
Electric dry heat sterilizer
Non-electric pot (steam boil)
Timer
TST Indicator strips or other indicator
Desk Top Computer
Lap Top Computer
Tablet Computer
Other Computing Instrument
Printer (specify_________)
Peripherals (specify _________)
Fax machine
Other (specify _____________)
Megaphone
Public address system
Other media equipment
Tables (specify type _____)
Chairs
Cabinet
Bench
Lamp
Other (specify _____________)

## Sheet: Sterilisation and Waste
Cost of Waste disposal and sterilisation of instruments
Human resources
Please indicate the list of staff involved in disposal and sterilisation of HPV waste and the time allocated to disposal and sterilisation.
List of staff involved in disposal of waste and sterilisation of tools after vaccination	Time in minutes is spent by each staff conducting disposal of waste after vaccination session	Average monthly salary plus benefits of EACH staff involved in waste disposal anmd sterilisation of tools	Total Cost	Notes
Materials
Please indicate how much the District in Kwacha spend on the followng waste disposal materials specifically used for the HPV vaccination campaign in 2019.
Waste and Sterilisation materials	Quantity	Unit Price	Total Cost	Notes
Safety boxes
Plastic bags
Gloves
Other protective gears
Sterilisation chemicals
Other materials
Costs of Incinerator
Are there incinerators which were purchased specifically for the HPV introduction?	Yes=1, No=2
If no, what proportion would you allocate to HPV incineration services?
If Yes, indicate how many HPV incinerators were purchased.
What was the value or price of each incinerator?
What is the monthly running cost for the incinerators (wood, kerosene, repair, etc)?

## Sheet: Social Mobilisation
SOCIAL MOBILISATION AND COMMUNITY ENGAGEMENT
In this section we are interested in collecting data on costs incurred related to social mobilization (sensititzation) events.
Catchment population:
Number of social mobilisation community events per district
Number of social mobilisation events per school
Number of target schools in the district
Number of personnel involved in social mobilisation activities and days.
PERSONNEL (GOVT ONLY)
Category	Number pf persons	Days	Unit cost	Total (Kwacha)
Category	Number of persons	Days spent vaccinating	Salary plus allowances per month	Allowance paid during vaccination	Total (Kwacha)
Health Staff vaccinators
Teacher vaccinators
Community volunteers
Other resource persons
Other staff
TRANSPORTATION COSTS	Number pf persons	Days	Unit cost	Total (Kwacha)
Direct transportation costs	Actual expenditure	Source of data: Records, interview.
Per diem to vaccinators, project management and support staff
Fuel and lubricants
Vehicle maintenance and repair costs
Vehicle hire costs
GRZ or Partner Vehicle used during outreach
List Vehicle Number	Purchase price	Year of Purchase	Mileage in kilometers
OTHER DIRECT COSTS
Materials	Quantity	Unit cost	Total (Kwacha)
Radio and Television spots
IEC Materials
Posters, banners, tents, etc.
Other materials

[truncated: 4 more sheets: Supervision, Qualitative, Available Info, Availabel cost items]
