# Supplementary material for: An evaluation of the cost of human papilloma virus (HPV) vaccine delivery in Zambia
Source: BMC Infect Dis. 2024 Apr 2;24:369. doi: 10.1186/s12879-024-09222-2 (PMC10986043; doi:10.1186/s12879-024-09222-2)
Supplement: Supplementary file 3 — Supplementary Material 3 [file 12879_2024_9222_MOESM3_ESM.xlsx]

## Sheet: Costing Tool
	Cost category	Cost elements
	1. Personnel costs	Receiving training	Support supervision
		Conducting training	Data collection and reporting
		Preparation and planning	Community mobilisation
		CHW activities	Surveillance relating to HPV
		Mop-up activities after CHW
	2. Micro-planning	Per diem	Refreshments
		Transport allowances	Conference supplies/stationery
		Other allowances	Equipment hire
		Fuel	Printing Health cards and tally sheets and registers
		Venue hall hire	Districbution costs for material
		Lodging	Meals
	3. Training	Facilitators	Venue hall hire
		Resource Persons	Lodging
		Trainers	Meals
		Participants	Refreshments
		Support staff	Conference supplies
		Other	Equipment hire
		Per diem	Printing Health cards and tally sheets and registers
		Transport allowances	Other materials
		Other allowances
	4. Service delivery	Per diem to vaccinators, project management and support staff
		Fuel and lubricants	Carriers
		Vehicle maintenance and/or repair costs	Ice parks
		Vehicle hire costs	Tents and materials
		Other costs related to vehicles	Banners
		Waste management cost	Other costs related to outreach activity
		M&E cost	Communication costs
			Laboratory supplies related to HPV
	5. Vaccines and supplies	Doses received 2019	Doses received 2020
		Doses used 2019	Doses used 2020
	6. Cold chain specifically purchased for HpV vaccine	Purchase price	Electricty costs
		Maintenance cost	Fuel costs
	7. Waste management	Safety boxes	Other protective gears
		Plastic bags	Sterilisation chemicals
		Gloves	Other materials
	Cost category	Cost elements
	8. Other Cold chain used for HPV vaccine	Purchase price	Electricty costs
		Proportion used for HPV vaccine	Fuel costs
		Maintenance cost
	9. Other equipment	Total and proportion used for HPV vaccine
	10. Building overhead	Total and proportion used for HPV vaccine
	11. Vehicles	Total and proportion used for HPV vaccine
	12. vehicle maintenance	Total and proportion used for HPV vaccine
	13. Human Resources	Total and proportion used for HPV vaccine

## Sheet: VIG Summary
	VIG Summary
	Year 1		Government Contribution	Partner(s) Contribution	Other Funding	Gavi Contribution
	in Units	in USD			Please enter here…
Provincial and district HPV orientation workshop	3276	93685				93685
Training of vaccinators	3345	133715				133715
Stakeholders' Meeting	60	1900		1900
Training of Drama Groups	1944	47542		47542
Training of District Education Officers	8500	213192				213192
Training of Journalists	65	11650		11650
Community Volunteers Outreach	210000	875000	875000
Production of Service delivery Posters	1	26083		26083
Print Media Adverts	12	5000		5000
Drama Performances	80	6667		6667
TV Spot Production	1	2500		2500
Airing of TV Adverts	36	30000		30000
Production of Radio Spots	8	6667		6667
Airing of Radio Spots	500	62500		62500
Launch	1	16250		16250
Printing Documents	1	110458		110458
Distribution from National Vaccine Store to District Vaccine Store	20	21067				21067
Distribution to HFs	230	18947				18947
Meal Allowances for the vaccinators	18000	637500	637500
Fuel For implementation	3000	769125	769125
Supervision, monitoring and evaluation - National Level	270	27026				27026
Supervision, monitoring and evaluation - District Level	345	23847	23847
Post Introduction Review Meeting	1	16869				16869
Readiness Assessment	1	306		306
PIE	1	44888				44888
Programme Management - Central Level	1	23275	202			23073
	TOTAL	3225659	2305674	327523	0	592462
	%		0.714792	0.101537		0.183672

## Sheet: COSTING
B. PERSONNEL	Receiving Training	Conducting Training	Preparation and Planning		CHW Activities	Mop-UP	Support Supervision	Data Collection and Reporting	Community Mobilisation	HPV Surveillance	Microplanning	Total/District	Total All Districts
District Director of Health	1	1.5	2.25		2.875	1.5	5.625	3.75	2	2.5	5.5	23	184
Medical Doctor	0.703125	0.140625	0.421875		1.6875	0.28125	1.82812	1.125	0	0.84375	5	7.03125	56.25
Medical Licenciate	0.46875	0.15625	0.46875		0.9375	0.3125	2.03125	1.25	0	0.9375	7	6.5625	52.5
Health Information Officer	0.984375	0.421875	1.125		2.53125	0.421875	1.125	1.40625	0	0.84375	10.625	8.85938	70.875
MCH Cordinator	0.765625	1.20312	4.15625		1.3125	0.21875	1.85938	2.1875	0	0.65625	14.75	12.3594	98.875
Health promotion officer	0.875	0.625	1.75		2.875	0.125	1.25	0	3.125	0.75	0	11.375	91
Clinical Officer	6.25	3.125	5.46875		25.7812	8.59375	32.0312	25.7812	10.1562	15.625	28.5	132.812	1062.5
Planner	0.765625	0.4375	2.40625		2.73438	0.65625	3.9375	2.29688	0	0	4.25	13.2344	105.875
M& E Officer	2.51562	5.03125	14.7344		10.7812	4.67188	10.4219	18.6875	0	2.15625	10.625	69	552
Accountant	3.39062	3.39062	10.6562		15.0156	3.39062	11.625	5.32812	4.84375	0	21.5	57.6406	461.125
Logisitician	0.65625	1.09375	2.51562		2.73438	1.09375	2.95312	2.40625	0.875	0	6.375	14.3281	114.625
Environmental Health Technologist	10.75	5.375	14.7812		43	8.0625	55.0938	21.5	40.3125	45.6875	46.5	244.562	1956.5
Laboratory Technologist	0.140625	0.046875	0.375		1.125	0.1875	0.9375	0.515625	0	0.28125	1.25	3.60938	28.875
Registered Nurse/Midwife	22	30.25	27.5		90.75	30.25	115.5	101.75	60.5	19.25	165.75	497.75	3982
Enrolled Nurse/Midwife	26.125	29.3906	32.6562		107.766	35.9219	104.5	120.828	71.8438	22.8594	2409	551.891	4415.12
Driver	0.375	0.375	4.875		14.625	4.875	5.25	9.375	3	0	22.75	42.75	342
Community health assistant	4.92188	1.09375	2.1875		14.7656	6.01562	6.5625	6.01562	26.25	1.64062	27.5	69.4531	555.625
Community Based Volunteers	20	2.5	22.5		42.5	13.75	7.5	32.5	77.5	7.5	0	226.25	1810
Other staff (specify): Nursing officer	0	0	0.125		0.625	0.125	0.125	0.125	0.625	0.5	0	2.25	18
Other staff (specify): Adolescent Health focal point person (ADH - FPP)	0	0	0		0.125	0.125	0.125	0.125	0	0	0	0.5	4
Nutritionist	0.125	0.125	0.625		1	0.25	1	1.25	0.625	0	0	5	40
Other staff (specify): CDEs	0.25	0.125	0.125		1.25	0	0.25	0	0	0	0	2	16
Nursing Officer MCH	0.5	0.25	0.125		0.75	0.375	0.75	0.75	0.75	0.25	0	4.5	36
HMIS	0.125	0.125	0.375		0.75	0.25	0.75	1	0.375	1	0	4.75	38
MICOPLANNING
TRANSPORTATION COSTS	Total Cost	Average Cost
Per diem	46400	5800
Transport allowances	306800	38350
Other allowances	197600	24700
Fuel	46332.1	5791.51
Fuel	0	0
SUBTOTAL	597132	74641.5
OTHER DIRECT COSTS	0	0
Venue hall hire	59306.7	7413.33
Lodging	0	0
Meals	99486.7	12435.8
Refreshments	36689.3	4586.17
Conference supplies/stationery	3968	496
Equipment hire	4000	500
SUBTOTAL	203451	25431.3
TOTAL MICROPLANNING	800583	100073
D. TRAINING
TRANSPORTATION COSTS	Total Cost	Average
Per diem	73200	9150
Transport allowances	171370	21421.2
Other allowances	17135	2141.88
	0	0
	0	0
OTHER DIRECT COSTS	0	0
Venue hall hire	11700	1462.5
Lodging	0	0
Meals	75605	9450.62
Refreshments	38010	4751.25
Conference supplies	1332	166.5
Equipment hire	3000	375
TOTAL TRAINING	391352	48919

## Sheet: Sheet2
	communication	8000	0.00059448
	Distribution	17544.1	0.0013037
	Other costs	18029.4	0.00133976
	Cold chain maintenance and utilities	19837.7	0.00147414
	Waste management	37304	0.00277206
	Health Cards + Registers + Tally Sheets + Other materials	59186.7	0.00439816
	Supervision & M&E	77414.4	0.00575266
	Health Facility	79101	0.00587799
	Social Mobilisation	93106	0.0069187
	Community Outreach	98323.5	0.00730642
	Oerientation/Training	141705	0.0105301
	School Outreach	175255	0.0130232
	vehicle maintenance	185213	0.0137632
	TRAINING (ZMW)	391352	0.0290814
	Vaccines Co-finance	518050	0.0384963
	Cold chain equipment	579182	0.043039
	MICROPLANNING (ZMW)	800583	0.0594913
	Service delivery/Outreach	810136	0.0602012
	Other equipment	825610	0.061351
	Vehicles	1012392	0.0752308
	Building overhead	1.16464e+06	0.0865446
	Supplies (safety boxes, cards, syringes)	1310500	0.0973832
	Human Resources	5.03468e+06	0.374127
	TOTAL (ZMW) including HR	1.34571e+07	1
	Planning and Training		%

## Sheet: Outreach Costs
	Mpika		Chinsali	Lufwnyama	Kabwe	Ndola	Lufwanynama	Lusaka and Chongwe	Total
School Outreach Teams (250 girls per team per day)	18870	6460	6000	24480	20400	5525	24480	69039.8	175255
Health Facility Teams (100 girls per team per day)				23970		0	23970	31161	79101
Community Outreach Teams (250 girls per team per day)	6500	0		23970	3400	1750	23970	38733.5	98323.5

## Sheet: Vaccine Costs
		2017	2018	2019	2020
	minimum co-financing per dose	0.2	0.2	0.2	0.2
	your co-financing per dose (please change if higher)		0.5	0.5	0.55

## Sheet: Background
	CENTRAL				MUCHINGA				LUSAKA				COPPERBELT
Question	KABWE		MKUSHI		MPIKA		CHINSALI		CHONGWE		LUSAKA		LUFWANYAMA		NDOLA
CatchmentPopulation	258863		174604		130852		126401		187275		2627716		103920		597331
TARGETPopulation	4045		5064		2318		3200		1773		29009		1310		12240
BeginHPVVaccination	2019		2019		2019		2019		2013		2013		2019		2019
PublicHealthFacilities	40		30		18		11		126		46		21		35
HPVOutreachPosts	120		196		208		114		126		93		177		164
PublicPrimarySchools	74		89		92		74		58		433		153		135
HPVOutreachVisits2019	14		6		13		8		5		552		8		5
HPVOutreach Visits2020	8		6		13		8		5		588		8		5
GirlsVaccinated2019?	3675		5064		2152		1972		1961		21597		1282		7841
2020Schools	2008		2222		1254		1363		910		7728		1282		4932
NewGirlsVaccinated2020?	1974		2740		1314		1363		1455		9789		861		5717
ColdChainAvailable	24		24		18		15		36		51		31
ColdChainRequired	16		31		4		4		42		0		8
Target2019	4045		3234		2318		3141		1773		29009		1310		7527
Vaccinated2019	3675		5064	2263.8	2152	1668.96	1972	2324.34	1961	1861.65	21597	26688.3	1282	851.5	7841	10537.8
Coverage2019	0.908529	0.63	1.56586	0.7	0.928387	0.72	0.627826	0.74	1.10603	1.05	0.744493	0.92	0.978626	0.65	1.04172	1.4
Schools2019	3408		4866		2056		1913		1913		20674		1228.16		7511.68
OutreachSites2019	198		198		96		59		48		923		49.998		305.799
HealthFacility2019	69								0		0		3.846		23.523
Target2020	3143		4028		1663		1662		1708		21679		1307		5722
ActualVaccinated2020	1974		2456	3101.56	1333	1197.36	1363	1229.88	1455	1793.4	9789	19944.7	1221	849.55	5717	8010.8
Coverage1stDose2020	0.628062	0.68	0.609732	0.77	0.801563	0.72	0.820096	0.74	0.851874	1.05	0.451543	0.92	0.9342	0.65	0.999126	1.4
Schools2020	1850		2059		1291		1107		1403		7517		1169.72		5476.89
OutreachSites2020	69		397		42		116		52		0		47.619		222.963
HealthFacility2020	55								0		0		3.663		17.151
Target2ndDose2020	3675		2456		2152		1972		1947		21679
Vaccinated2ndDose2020	2008		2222	1154.32	1215	1420.32	1275	1281.8	910	3056.79	7728	19511.1		0	5522	0
Coverage2nddose2020	0.546395	0.54	0.904723	0.47	0.564591	0.66	0.646552	0.65	0.467386	1.57	0.356474	0.9		0.46		0.53
Schools2nd2020	1915		1732		1111		1203		879		7728				4141.5
OutreachSites2nd2020	50		163		104		72		31		0				1104.4
HealthFacility2nd2020	43								0		0				276.1
PrimarySchools	74		89		104		92		71		433		135		139
SecondarySchoolS	23		15		21		10		12				5		35

## Sheet: 1. Personnel costs-GRZ
1	Staff Time for HPV
	Time Allocations
	Of the HPV-related activities that [NAME] usually is involved in, how many days do you spend each of the following the activities over the course of six months?
	Type of Activity	Receiving training									Conducting training									Preparation and planning									CHW activities									Mop-up activities after CHW									Support supervision
		Kabwe	Mkushi	Mpika	Chinsali	Chongwe	Lusaka	Lufwanyama	Ndola	Receiving Training	Kabwe	Mkushi	Mpika	Chinsali	Chongwe	Lusaka	Lufwanyama	Ndola	Conducting Training	Kabwe	Mkushi	Mpika	Chinsali	Chongwe	Lusaka	Lufwanyama	Ndola	Preparation and Planning	Kabwe	Mkushi	Mpika	Chinsali	Chongwe	Lusaka	Lufwanyama	Ndola	CHW Activities	Kabwe	Mkushi	Mpika	Chinsali	Chongwe	Lusaka	Lufwanyama	Ndola	Mop-UP	Kabwe	Mkushi	Mpika
1	District Director of Health	0	0	0	2	0	1	3	2	1	0	0	2	0	0	1	1	8	1.5	2	1	0	1	0	3	1	10	2.25	5	0	0	6	0	6	0	6	2.875	5	0	0	3	0	2	2	0	1.5	14	1	6
2	Medical Doctor	0	0	0	2	0	1	0	2	0.625	0	0	0	0	0	1	0	0	0.125	0	0	0	0	0	3	0	0	0.375	0	0	0	0	0	6	0	6	1.5	0	0	0	0	0	2	0	0	0.25	0	0	6
3	Medical Licenciate	0	0	0	0	0	1	0	2	0.375	0	0	0	0	0	1	0	0	0.125	0	0	0	0	0	3	0	0	0.375	0	0	0	0	0	6	0	0	0.75	0	0	0	0	0	2	0	0	0.25	0	0	6
4	Health Information Officer	0	2	0	0	0	0	3	2	0.875	0	1	0	0	0	0	2	0	0.375	0	3	0	0	0	0	5	0	1	0	4	0	0	0	0	8	6	2.25	0	2	0	0	0	0	1	0	0.375	0	0	0
5	MCH Cordinator	0	2	0	0	0	0	3	2	0.875	0	1	0	0	0	0	2	8	1.375	0	3	0	0	0	0	5	30	4.75	0	4	0	0	0	0	2	6	1.5	0	2	0	0	0	0	0	0	0.25	0	2	0
6	Health promotion officer	0	2	0	0	0	0	3	2	0.875	0	1	0	0	0	0	2	2	0.625	0	3	0	0	0	0	1	10	1.75	0	4	0	0	0	0	13	6	2.875	0	0	0	0	0	0	1	0	0.125	0	2	0
7	Clinical Officer	0	0	2	2	0	1	1	2	1	0	0	2	0	0	1	1	0	0.5	2	0	1	0	0	3	1	0	0.875	5	3	6	6	0	6	1	6	4.125	5	0	2	0	0	2	2	0	1.375	14	2	6
8	Planner	0	0	0	2	0	1	2	2	0.875	0	0	2	0	0	1	1	0	0.5	5	1	1	1	0	3	1	10	2.75	0	0	6	6	0	6	1	6	3.125	0	0	2	0	0	2	2	0	0.75	5	1	6
9	M& E Officer	0	0	0	4	0	1	0	2	0.875	5	0	2	2	0	1	0	4	1.75	5	0	1	1	1	3	0	30	5.125	5	0	6	6	1	6	0	6	3.75	5	0	2	3	1	2	0	0	1.625	5	0	6
10	Accountant	0	0	0	2	0	1	2	2	0.875	0	1	0	0	0	1	1	4	0.875	5	1	0	1	1	3	1	10	2.75	0	0	6	6	1	6	6	6	3.875	0	0	2	0	1	2	2	0	0.875	5	1	0
11	Logisitician	0	0	0	2	0	1	1	2	0.75	0	0	2	2	0	1	1	4	1.25	5	1	1	1	1	3	1	10	2.875	0	0	6	6	1	6	0	6	3.125	0	0	2	3	1	2	2	0	1.25	0	0	6
12	Environmental Health Technologist	0	0	2	2	0	1	1	2	1	0	0	2	0	0	1	1	0	0.5	5	0	1	1	0	3	1	0	1.375	0	3	6	6	0	6	5	6	4	0	0	2	0	0	2	2	0	0.75	14	0	6
13	Laboratory Technologist	0	0	0	0	0	1	0	2	0.375	0	0	0	0	0	1	0	0	0.125	5	0	0	0	0	3	0	0	1	0	0	6	6	0	6	0	6	3	0	0	2	0	0	2	0	0	0.5	14	0	0
14	Registered Nurse/Midwife	0	0	2	2	0	1	1	2	1	5	0	2	0	0	1	1	2	1.375	5	0	1	0	0	3	1	0	1.25	5	4	6	6	0	6	0	6	4.125	5	0	2	0	0	2	2	0	1.375	14	0	6
15	Enrolled Nurse/Midwife	0	0	2	2	0	1	1	2	1	5	0	2	0	0	1	1	0	1.125	5	0	1	0	0	3	1	0	1.25	5	4	6	6	0	6	0	6	4.125	5	0	2	0	0	2	2	0	1.375	14	0	6
16	Driver	0	0	0	0	0	1	0	0	0.125	0	0	0	0	0	1	0	0	0.125	0	0	0	0	0	3	0	10	1.625	5	4	6	6	0	6	6	6	4.875	5	2	2	0	0	2	2	0	1.625	0	2	6
17	Community health assistant	5	0	0	2	0	1	1	0	1.125	0	0	0	0	0	1	1	0	0.25	0	0	0	0	0	3	1	0	0.5	5	4	6	6	0	6	0	0	3.375	5	0	2	0	0	2	2	0	1.375	0	0	0
18	Community Based Volunteers	5	0	5	2	0	1	1	2	2	0	0	0	0	0	1	1	0	0.25	0	0	0	0	0	3	5	10	2.25	5	0	6	6	0	6	5	6	4.25	5	0	2	0	0	2	2	0	1.375	0	0	0
19	Other staff (specify): Nursing officer	0	0	0	0	0	0	0	0	0	0	0	0	0	0	0	0	0	0	0	0	0	0	1	0	0	0	0.125	0	4	0	0	1	0	0	0	0.625	0	0	0	0	1	0	0	0	0.125	0	0	0
20	Other staff (specify): Adolescent Health focal point person (ADH - FPP)	0	0	0	0	0	0	0	0	0	0	0	0	0	0	0	0	0	0	0	0	0	0	0	0	0	0	0	0	0	0	0	1	0	0	0	0.125	0	0	0	0	1	0	0	0	0.125	0	0	0
21	Nutritionist	0	0	0	0	0	1	0	0	0.125	0	0	0	0	0	1	0	0	0.125	0	0	0	0	2	3	0	0	0.625	0	0	0	0	2	6	0	0	1	0	0	0	0	0	2	0	0	0.25	0	0	0
22	Other staff (specify): CDEs	0	0	0	2	0	0	0	0	0.25	0	1	0	0	0	0	0	0	0.125	0	1	0	0	0	0	0	0	0.125	0	4	0	6	0	0	0	0	1.25	0	0	0	0	0	0	0	0	0	0	2	0
23	Nursing Officer MCH	0	0	0	4	0	0	0	0	0.5	0	0	0	2	0	0	0	0	0.25	0	0	0	1	0	0	0	0	0.125	0	0	0	6	0	0	0	0	0.75	0	0	0	3	0	0	0	0	0.375	0	0	0
24	HMIS	0	0	0	0	0	1	0	0	0.125	0	0	0	0	0	1	0	0	0.125	0	0	0	0	0	3	0	0	0.375	0	0	0	0	0	6	0	0	0.75	0	0	0	0	0	2	0	0	0.25	0	0	0
[truncated: 56 more columns]

## Sheet: 2. Micro planning
2	INDICATE HOW MUCH THE DISTRICT SPENT ON PLANNING AND TRAINING HPV ACTIVITIES IN 2019
	In this section, we are asking about costs incurred during micro planning and training events for HPV actiities in your district in 2019.
	For personnel time, interview HPV Coordinator at each level to elicit reliable information on amount of time dedicated by each participant to HPV Planning activities. Indicate the list of participants, number of days staff worked on HPV planning January to June, and June to July 2019.
	PLANNING	2019
	DISTRICT LEVEL
		KABWE			MKUSHI			MPIKA			CHINSALI			CHONGWE			LUSAKA			LUFWANYAMA			NDOLA														Microplanning
	Category	Number of persons	Number of weeks spent on HPV activities	Number of days per week spent on HPV activities	Number of persons	Number of weeks spent on HPV activities	Number of days per week spent on HPV activities	Number of persons	Number of weeks spent on HPV activities	Number of days per week spent on HPV activities	Number of persons	Number of weeks spent on HPV activities	Number of days per week spent on HPV activities	Number of persons	Number of weeks spent on HPV activities	Number of days per week spent on HPV activities	Number of persons	Number of weeks spent on HPV activities	Number of days per week spent on HPV activities	Number of persons	Number of weeks spent on HPV activities	Number of days per week spent on HPV activities	Number of persons	Number of weeks spent on HPV activities	Number of days per week spent on HPV activities	Average # Staff												Kabwe	Mkushi	Mpika	Chinsali	Chongwe	Lusaka	Lufwanyama	Ndola	Average	Average # Staff	Total days All districts
1	District Health Director	1	1	6	1	1	1	1	2	1	1	6	1	1	4	3	1	1	6	1	1	6	1	1	5	1											District Health Director	6	1	2	6	12	6	6	5	5.5	1	44
2	Finance Officer	1	1	6	0	0	0	0	0	0	1	6	1	0	0	0	6	1	3	1	1	6	2	4	3	1.375											Finance Officer	6	0	0	6	0	18	6	24	7.5	1.375	60
3	MCH Coordinator	1	1	6	1	1	2	1	2	1	1	6	3	1	12	5	0	1	6	1	1	6	1	4	6	0.875											MCH Coordinator	6	2	2	18	60	0	6	24	14.75	0.875	118
4	District Planner	1	1	6	1	1	1	1	2	1	1	6	0	0	0	0	1	1	3	1	1	6	1	4	4	0.875											District Planner	6	1	2	0	0	3	6	16	4.25	0.875	34
5	Information Officer	1	1	6	1	1	1	1	2	1	1	6	0	1	4	4	1	1	6	1	1	6	2	4	6	1.125											Information Officer	6	1	2	0	16	6	6	48	10.625	1.125	85
6	DEBS Staff	1	1	6	30	1	2	1	2	1	1	6	0	1	4	1	1	1	6	20	1	6	1	4	2	7											DEBS Staff	6	60	2	0	4	6	120	8	25.75	7	206
7	Medical Doctor	1	1	6	0	0	0	0	0	0	0	0	0	0	0	0	3	1	6	3	0	0	2	4	2	1.125											Medical Doctor	6	0	0	0	0	18	0	16	5	1.125	40
8	Medical Licenciate	0	0	0	0	0	0	0	0	0	0	0	0	1	4	1	6	1	6	1	0	0	2	4	2	1.25											Medical Licenciate	0	0	0	0	4	36	0	16	7	1.25	56
9	Clinical Officer	3	1	6	0	0	0	1	2	1	0	6	0	1	4	1	4	1	6	8	1	6	33	4	1	6.25											Clinical Officer	18	0	2	0	4	24	48	132	28.5	6.25	228
10	Planner	1	1	6	0	0	0	0	0	0	1	6	0	1	4	2	1	1	3	1	1	6	1	4	2	0.75											Planner	6	0	0	0	8	3	6	8	3.875	0.75	31
11	M& E Officer	1	1	6	0	0	0	0	0	0	1	6	3	1	4	2	20	1	6	0	0	0	0	0	0	2.875											M& E Officer	6	0	0	18	8	120	0	0	19	2.875	152
12	Accountant	1	1	6	1	1	1	0	0	0	1	6	0	0	0	0	3	1	3	24	1	6	1	4	3	3.875											Accountant	6	1	0	0	0	9	144	12	21.5	3.875	172
13	Logisitician	2	1	6	1	1	1	1	2	1	1	6	0	1	4	3	0	1	6	0	0	0	1	4	6	0.875											Logisitician	12	1	2	0	12	0	0	24	6.375	0.875	51
14	Environmental Health Technologist	4	1	6	14	1	2	2	2	1	1	6	0	1	4	3	0	1	6	24	1	6	40	4	1	10.75											Environmental Health Technologist	24	28	4	0	12	0	144	160	46.5	10.75	372
15	Laboratory Technologist	1	1	6	0	0	0	0	0	0	1	6	0	0	0	0	0	1	6	0	0	0	1	4	1	0.375											Laboratory Technologist	6	0	0	0	0	0	0	4	1.25	0.375	10
16	Registered Nurse/Midwife	13	1	6	86	1	2	0	0	0	1	6	0	10	12	3	10	1	6	24	1	6	32	4	4	22											Registered Nurse/Midwife	78	172	0	0	360	60	144	512	165.75	22	1326
17	Enrolled Nurse/Midwife	27	1	6	86	1	200	0	0	0	1	6	0	34	12	3	9	1	6	20	1	6	32	4	4	26.125											Enrolled Nurse/Midwife	162	17200	0	0	1224	54	120	512	2409	26.125	19272
18	Driver	5	1	6	2	1	2	0	0	0	0	6	0	1	4	3	12	1	6	0	0	0	4	4	4	3											Driver	30	4	0	0	12	72	0	64	22.75	3	182
19	Community health assistant	0	0	0	17	1	2	0	0	0	1	6	2	12	4	3	0	0	0	5	1	6	0	0	0	4.375											Community health assistant	0	34	0	12	144	0	30	0	27.5	4.375	220
20	School Teachers													0									164	4	4	20.5											School Teachers	0	0	0	0	0	0	0	2624	328	20.5	2624
	Total													67									321
		KABWE				MKUSHI				MPIKA				CHINSALI				CHONGWE				LUSAKA				LUFWANYAMA				NDOLA
	TRANSPORTATION COSTS	Number of persons	Days	Unit cost	Total (Kwacha)	Number of persons	Days	Unit cost	Total (Kwacha)	Number of persons	Days	Unit cost	Total (Kwacha)	Number of persons	Days	Unit cost	Total (Kwacha)	Number of persons	Days	Unit cost	Total (Kwacha)	Number of persons	Days	Unit cost	Total (Kwacha)	Number of persons	Days	Unit cost	Total (Kwacha)	Number of persons	Days	Unit cost	Total (Kwacha)	Average Cost	Total Cost
	Per diem	0	0	0	0	0	0	0	0					8	4	900	28800	2	3	1000	6000	0	0	0	0					0	0	0	0	5800	46400
	Transport allowances	66	6	50	19800	396	1	50	19800					114	1	100	11400	48	1	120	5760	0	0	0	0					321	4	135	173340	38350	306800
	Other allowances	0	0	0	0	396	1	50	19800					0	0	0	0	0	0	0	0	0	0	0	0					321	4	100	128400	24700	197600
	Fuel	429.06	1	15.59	6689.05	0	0	0	0					11	1	960	10560	0	0	0	0	0	0	0	0					5	10	350	17500	5791.51	46332.1
	Fuel				0	0	0	0	0					1	1	3118	3118	0	0	0	0	0	0	0	0								0
	OTHER DIRECT COSTS	Quantity	Unit cost	Total (Kwacha)		Quantity	Unit cost	Total (Kwacha)		Quantity	Unit cost	Total (Kwacha)		Quantity	Unit cost	Total (Kwacha)		Quantity	Unit cost	Total (Kwacha)		Quantity	Unit cost	Total (Kwacha)		Quantity	Unit cost	Total (Kwacha)		Quantity	Unit cost	Total (Kwacha)
	Venue hall hire	1	15480	15480		0	0	0						2	1000	2000		2	1000	2000		2	500	1000						24	1000	24000		7413.33	59306.7
	Lodging	0	0	0		0	0	0						0	0	0		0	0	0		0	0	0						0	0	0		0	0
	Meals	58	100	5800		0	0	0						80	35	2800		0	0	0		399	85	33915						321	100	32100		12435.8	99486.7
	Refreshments	58	10	580		0	0	0						80	20	1600		106	35	3710		399	18	7182						321	45	14445		4586.17	36689.3
	Conference supplies/stationery	1	1644	1644		0	0	0						0	0	0		1	332	332		1	1000	1000						0		0		496	3968
	Equipment hire	0	0	0		0	0	0						0	0	0		0	0	0		0	0	0						1	3000	3000		500	4000
	Printing Health cards and tally sheets and registers	1	9000	9000		0	0	0						1	2000	2000		0	0	0		1	5139	5139						120	75	9000		4189.83	33518.7
	Districbution costs for material	6	200	1200		0	0	0						6	900	5400		1	2030.03	2030.03		139	14.59	2028.01						25	100	2500		2193.01	17544.1
														Notes
														If number of persons was zero in Coulmn O then coulmns P and Q should also be zero

## Sheet: IEC
IEC
	Drama groups	47542
	Adverts	5000
	Drams performamnces	6667
	TV Spots	2500
	Radio Spots	62500
		124209	2484180

[truncated: 6 more sheets: 3. Training, 4. Service Delivery, 5. Vaccine and supplies, 6. Cold Chain Maintainance, 7. Sterilisation and Waste, 8. Qualitative]
